# Supplementary material for: Dietary quality score is positively associated with serum adiponectin level in Indonesian preschool-age children living in the urban area of Jakarta
Source: PLoS One. 2021 Feb 4;16(2):e0246234. doi: 10.1371/journal.pone.0246234 (PMC7861444; doi:10.1371/journal.pone.0246234)
Supplement: S1 Data — (XLSX) [file pone.0246234.s002.xlsx]

## Sheet: Sheet1
ID	Age	Gender	Mother's Education Level	Father's Education Level	Household Income Level	Exclusive Breastfeeding History	BMI for age and sex percentile category	Abdominal obesity status	Adiponectin (ug/ml)	HEI 2015 Total Score
1	3.32649	1	1	1	1	1	3	Yes	11.07	31.0847
2	3.29637	1	2	2	2	1	2	Yes	5.44	23.6597
3	3.35661	1	1	1	1	2	2	No	7.48	41.2
4	3.35661	1	2	2	2	1	3	Yes	16.71	44.0694
5	3.44695	1	1	2	1	1	2	No	5.85	30.637
6	3.39493	2	2	2	2	2	2	No	15.77	31.7
7	3.24983	1	1	2	2	1	2	Yes	12.58	27.8025
8	3.27173	1	1	2	1	2	2	No	11.75	36.6371
9	3.40862	1	2	1	1	1	1	No	16.29	47.1525
10	3.34292	1	2	2	1	1	1	No	11.67	31.8024
11	3.37851	2	1	2	1	1	2	No	9.88	25.8
12	3.29363	2	1	1	1	2	2	No	15.84	40.9
13	3.3128	1	2	2	1	2	2	No	13.21	32.1
14	3.38125	2	2	2	2	2	2	No	18.37	47.5
15	3.28268	2	1	2	1	2	2	No	12.84	29
16	3.34292	2	2	2	2	1	3	Yes	6.96	15.46
17	3.4141	2	2	2	1	1	2	No	8.18	28.6
18	3.62765	1	2	2	1	1	2	No	18.64	42.2
19	3.38672	2	2	2	1	1	2	No	14.15	31.8592
20	3.31828	2	2	2	1	2	2	No	1.5	29.79
21	3.4141	2	2	2	1	2	3	Yes	5.46	24.9469
22	3.43053	1	2	2	2	1	2	No	15.72	22.6
23	3.3347	2	1	2	1	2	2	No	7.9	23.4
24	3.32923	1	2	2	1	1	2	Yes	12.97	54.5078
25	3.36756	1	2	2	2	2	2	No	8.32	42.6558
26	3.38398	2	1	1	1	1	1	No	23.07	37.72
27	3.37029	2	2	2	1	1	2	No	4.69	37.3907
28	3.50719	1	2	2	1	2	1	Yes	12.31	34.8
29	3.45517	1	2	2	1	2	3	No	7.36	23.2273
30	3.37851	2	2	2	1	1	1	Yes	3.82	24.14
31	3.66051	2	2	2	1	2	1	No	7.78	38.1
32	3.41136	1	2	2	1	2	1	No	10.39	21.0232
33	3.32101	1	2	2	1	1	2	No	9	29.7728
34	3.38125	2	2	2	2	2	2	Yes	12.19	26.6
35	3.08556	1	1	2	1	2	2	No	4.84	24.3
36	3.29637	2	1	1	2	1	3	No	9.07	52.8
37	3.37029	2	2	2	2	1	2	No	7.62	49
38	3.35661	2	2	2	1	2	3	No	11.95	38.62
39	3.32649	1	2	2	2	2	2	Yes	2.61	28.3352
40	3.34018	1	1	1	1	2	2	No	16.88	30.0163
41	3.40589	2	2	2	2	2	2	No	5.89	40.7674
42	3.45791	1	2	2	2	2	1	No	6.21	38.0026
43	3.35661	2	2	2	2	2	1	No	6.89	36.13
44	3.40862	1	2	2	2	2	2	No	7.13	43.78
45	3.30185	1	1	1	1	2	2	No	6.6	33.8232
46	3.36756	1	1	2	1	1	3	No	13.77	39.4567
47	3.37029	2	2	2	1	2	2	No	7.31	25.2941
48	3.58385	2	1	1	1	2	2	No	10.74	27.7839
49	3.30732	1	2	2	2	1	2	No	13.27	35.7742
50	3.40041	2	2	2	2	1	2	No	12.63	31.1
51	3.41958	1	1	2	1	1	1	No	5.7	29.8247
52	3.26078	2	2	2	2	1	2	No	7.83	32.9782
53	3.3347	1	1	1	1	1	2	Yes	9.84	17.5609
54	3.49076	2	2	1	1	2	2	No	11.71	25.2344
55	3.35387	1	2	2	2	2	2	No	11.24	41.0558
56	3.3922	1	2	2	1	2	3	No	9.95	24.118
57	3.34839	2	2	2	2	1	2	No	14.38	31.8589
58	3.42231	1	2	2	2	1	2	No	10.65	32.9
59	3.3347	2	1	1	1	1	2	No	9.3	24.0657
60	3.35387	1	1	2	1	2	3	No	10.74	39.8
61	3.32101	2	1	1	1	1	2	No	12.32	36.1674
62	3.40862	2	2	1	1	2	2	No	5.29	26.8
63	3.34018	1	2	2	2	1	2	No	14.27	34.2
64	3.43874	1	1	1	1	2	2	Yes	7.83	35.87
65	3.38398	1	1	1	1	2	2	No	9.92	42.9999
66	3.33196	2	2	2	2	2	1	No	15.07	39.1952
67	3.30732	1	2	2	2	2	2	No	14.04	32
68	3.45243	2	2	1	2	1	1	No	14.98	25.8192
69	3.43053	2	2	2	2	1	3	No	13.07	38.5
70	3.40315	2	2	2	1	2	2	No	6.82	37.4257
71	3.32923	2	2	2	2	1	2	No	14.46	29.6415
72	3.37851	1	2	2	1	1	3	No	5.96	31.3
73	3.69062	2	1	1	1	2	2	No	8.69	21.1
74	3.41958	2	2	1	2	1	3	Yes	3.2	17.2379
75	3.28816	2	2	2	2	2	1	No	8.05	43.0897
76	3.29637	2	2	2	1	2	3	Yes	6.83	27.9662
77	3.33744	1	1	1	2	2	2	No	7.06	30.6001
78	3.38125	2	2	2	2	1	2	No	6.27	31.0646
79	3.3347	1	2	2	2	1	2	No	9.6	47.3587
80	3.28268	2	2	2	2	2	2	No	12.19	39.9
81	3.48528	1	2	2	1	2	2	No	10.28	27.6616
82	3.37577	1	1	1	1	2	2	No	10.35	42.07
83	3.31828	1	2	2	1	1	2	No	11.07	40.8922
84	3.36482	1	2	1	1	1	2	No	9.01	39.206
85	3.37851	1	2	2	1	1	2	No	19.9	20.077
